# Supplementary material for: REG3A/REG3B promotes acinar to ductal metaplasia through binding to EXTL3 and activating the RAS-RAF-MEK-ERK signaling pathway
Source: Commun Biol. 2021 Jun 7;4:688. doi: 10.1038/s42003-021-02193-z (PMC8184755; doi:10.1038/s42003-021-02193-z)
Supplement: Supplementary file 4 — Supplementary Data 1. [file 42003_2021_2193_MOESM4_ESM.xlsx]

## Sheet: Fig.2b pan wt ratio
PBS						Caerulein
0.282965	0.30722	0.321199	0.322997	0.121729	0.183824	0.735786	0.632467	0.49505	0.633357	0.819672	0.481928
Column B	Caerulein
vs.	vs.
Column A	PBS
Unpaired t test
P value	0.0002
P value summary	***
Significantly different (P < 0.05)?	Yes
One- or two-tailed P value?	Two-tailed
t, df	t=5.888, df=10
How big is the difference?
Mean of column A	0.2567
Mean of column B	0.633
Difference between means (B - A) ± SEM	0.3764 ± 0.06392
95% confidence interval	0.2340 to 0.5188
R squared (eta squared)	0.7761
F test to compare variances
F, DFn, Dfd	2.470, 5, 5
P value	0.3435
P value summary	ns
Significantly different (P < 0.05)?	No
Data analyzed
Sample size, column A	6
Sample size, column B	6

## Sheet: Fig.2e ADM%
PBS						Caerulein
0.15	0.01	0.003	0.35	0.93	0.23	17.63	34.05	25.3	18.64	10.95	5.29
Column B	Caerulein
vs.	vs.
Column A	PBS
Unpaired t test
P value	0.0013
P value summary	**
Significantly different (P < 0.05)?	Yes
One- or two-tailed P value?	Two-tailed
t, df	t=4.410, df=10
How big is the difference?
Mean of column A	0.2777
Mean of column B	18.65
Difference between means (B - A) ± SEM	18.37 ± 4.166
95% confidence interval	9.091 to 27.65
R squared (eta squared)	0.6605
F test to compare variances
F, DFn, Dfd	879.1, 5, 5
P value	<0.0001
P value summary	****
Significantly different (P < 0.05)?	Yes
Data analyzed
Sample size, column A	6
Sample size, column B	6

## Sheet: Fig.2f
Reg3b/GAPDH	PBS	Caerulein		Amylase/GAPDH	PBS	Caerulein
	0.336807	1.01159			3.47004	2.55983
	0.246569	2.13626			4.41127	2.66114
	0.281525	1.59106			4.61584	1.97999
Table Analyzed	Reg3b/GAPDH			Table Analyzed	Amylase/GAPDH
Column B	Caerulein			Column B	Caerulein
vs.	vs.			vs.	vs.
Column A	PBS			Column A	PBS
Unpaired t test				Unpaired t test
P value	0.0166			P value	0.0128
P value summary	*			P value summary	*
Significantly different (P < 0.05)?	Yes			Significantly different (P < 0.05)?	Yes
One- or two-tailed P value?	Two-tailed			One- or two-tailed P value?	Two-tailed
t, df	t=3.964, df=4			t, df	t=4.288, df=4
How big is the difference?				How big is the difference?
Mean of column A	0.2883			Mean of column A	4.166
Mean of column B	1.58			Mean of column B	2.4
Difference between means (B - A) ± SEM	1.291 ± 0.3258			Difference between means (B - A) ± SEM	-1.765 ± 0.4117
95% confidence interval	0.3868 to 2.196			95% confidence interval	-2.908 to -0.6223
R squared (eta squared)	0.7971			R squared (eta squared)	0.8213
F test to compare variances				F test to compare variances
F, DFn, Dfd	152.8, 2, 2			F, DFn, Dfd	2.765, 2, 2
P value	0.013			P value	0.5313
P value summary	*			P value summary	ns
Significantly different (P < 0.05)?	Yes			Significantly different (P < 0.05)?	No
Data analyzed				Data analyzed
Sample size, column A	3			Sample size, column A	3
Sample size, column B	3			Sample size, column B	3

## Sheet: Fig.2g RNA
	PBS					Caerulein							PBS					Caerulein
Mist1	1	1	1	1	1	0.12	0.29	0.3	0.35	0.36		Ck19	1	1	1	1	1	2.15	2.48	1.73	1.7	1.45
												Column B	Caerulein
Column B	Caerulein											vs.	vs.
vs.	vs.											Column A	PBS
Column A	PBS
												Unpaired t test
Unpaired t test												P value	0.0012
P value	<0.0001											P value summary	**
P value summary	****											Significantly different (P < 0.05)?	Yes
Significantly different (P < 0.05)?	Yes											One- or two-tailed P value?	Two-tailed
One- or two-tailed P value?	Two-tailed											t, df	t=4.927, df=8
t, df	t=16.58, df=8
												How big is the difference?
How big is the difference?												Mean of column A	1
Mean of column A	1											Mean of column B	1.902
Mean of column B	0.284											Difference between means (B - A) ± SEM	0.9020 ± 0.1831
Difference between means (B - A) ± SEM	-0.7160 ± 0.04320											95% confidence interval	0.4798 to 1.324
95% confidence interval	-0.8156 to -0.6164											R squared (eta squared)	0.7521
R squared (eta squared)	0.9717
												F test to compare variances
F test to compare variances												F, DFn, Dfd	Infinity, 4, 4
F, DFn, Dfd	Infinity, 4, 4											P value	<0.0001
P value	<0.0001											P value summary	****
P value summary	****											Significantly different (P < 0.05)?	Yes
Significantly different (P < 0.05)?	Yes
												Data analyzed
Data analyzed												Sample size, column A	5
Sample size, column A	5											Sample size, column B	5
Sample size, column B	5

## Sheet: Fig3c
	WT PBS					WT Caerulein					WT Caerulein+REG3B					TG PBS					TG Caerulein							WT PBS					WT Caerulein					WT Caerulein+Reg3β					TG PBS					TG Caerulein
Mist1	1	1	1	1		0.87	1.17182	0.959318	0.711611	0.994862	0.492262	0.438829	0.43454	0.392271	0.33428	1.16458	0.979004	1.17606	1.04663	1.09543	0.334921	0.279961	0.216065	0.31	0.42867		CK19	1	1	1	1		0.78	1.1	1.01	0.83	0.889253	5.4	4.9	4.62	3.68	5.77	1.01	1.34	0.92	1	1.08	2.98	2.87
																											ANOVA summary
ANOVA summary																											F	93.18
F	66.49																										P value	<0.0001
P value	<0.0001																										P value summary	****
P value summary	****																										Significant diff. among means (P < 0.05)?	Yes
Statistically significant (P < 0.05)?	Yes																										R square	0.9515
Geisser-Greenhouse's epsilon	0.476
R square	0.9433																										Brown-Forsythe test
																											F (DFn, DFd)	4.069 (4, 19)
Was the matching effective?																											P value	0.0151
F	0.6244																										P value summary	*
P value	0.6519																										Are SDs significantly different (P < 0.05)?	Yes
P value summary	ns
Is there significant matching (P < 0.05)?	No																										Bartlett's test
R square	0.00878																										Bartlett's statistic (corrected)
																											P value
ANOVA table	SS	DF	MS	F (DFn, DFd)	P value																						P value summary
Treatment (between columns)	2.582	4	0.6455	F (1.904, 7.617) = 66.49	P<0.0001																						Are SDs significantly different (P < 0.05)?
Individual (between rows)	0.02425	4	0.006062	F (4, 16) = 0.6244	P=0.6519
Residual (random)	0.1553	16	0.009709																								ANOVA table	SS	DF	MS	F (DFn, DFd)	P value
Total	2.762	24																									Treatment (between columns)	58.09	4	14.52	F (4, 19) = 93.18	P<0.0001
																											Residual (within columns)	2.961	19	0.1558
Data summary																											Total	61.05	23
Number of treatments (columns)	5
Number of subjects (rows)	5																										Data summary
Number of missing values	0																										Number of treatments (columns)	5
																											Number of values (total)	24
Number of families	1																										Number of families	1
Number of comparisons per family	10																										Number of comparisons per family	10
Alpha	0.05																										Alpha	0.05
Tukey's multiple comparisons test	Mean Diff.	95.00% CI of diff.	Significant?	Summary	Adjusted P Value																						Tukey's multiple comparisons test	Mean Diff.	95.00% CI of diff.	Significant?	Summary	Adjusted P Value
WT PBS vs. WT Caerulein	0.05848	-0.2774 to 0.3944	No	ns	0.926	A-B																					WT PBS vs. WT Caerulein	0.07815	-0.7182 to 0.8745	No	ns	0.9982	A-B
WT PBS vs. WT Caerulein+Reg3β	0.5816	0.4644 to 0.6987	Yes	***	0.0001	A-C																					WT PBS vs. WT Caerulein+Reg3β	-3.874	-4.670 to -3.078	Yes	****	<0.0001	A-C
WT PBS vs. TG PBS	-0.09234	-0.2562 to 0.07152	No	ns	0.2526	A-D																					WT PBS vs. TG PBS	-0.07	-0.8663 to 0.7263	No	ns	0.9988	A-D
WT PBS vs. TG Caerulein	0.6861	0.5309 to 0.8412	Yes	***	0.0002	A-E																					WT PBS vs. TG Caerulein	-1.836	-2.633 to -1.040	Yes	****	<0.0001	A-E
WT Caerulein vs. WT Caerulein+Reg3β	0.5231	0.1708 to 0.8754	Yes	*	0.0127	B-C																					WT Caerulein vs. WT Caerulein+Reg3β	-3.952	-4.703 to -3.201	Yes	****	<0.0001	B-C
WT Caerulein vs. TG PBS	-0.1508	-0.5720 to 0.2704	No	ns	0.5678	B-D																					WT Caerulein vs. TG PBS	-0.1481	-0.8989 to 0.6026	No	ns	0.9744	B-D
WT Caerulein vs. TG Caerulein	0.6276	0.2470 to 1.008	Yes	**	0.0086	B-E																					WT Caerulein vs. TG Caerulein	-1.914	-2.665 to -1.164	Yes	****	<0.0001	B-E
WT Caerulein+Reg3β vs. TG PBS	-0.6739	-0.8474 to -0.5004	Yes	***	0.0003	C-D																					WT Caerulein+Reg3β vs. TG PBS	3.804	3.053 to 4.555	Yes	****	<0.0001	C-D
WT Caerulein+Reg3β vs. TG Caerulein	0.1045	-0.1365 to 0.3455	No	ns	0.4266	C-E																					WT Caerulein+Reg3β vs. TG Caerulein	2.038	1.287 to 2.788	Yes	****	<0.0001	C-E
TG PBS vs. TG Caerulein	0.7784	0.5430 to 1.014	Yes	***	0.0006	D-E																					TG PBS vs. TG Caerulein	-1.766	-2.517 to -1.016	Yes	****	<0.0001	D-E
Test details	Mean 1	Mean 2	Mean Diff.	SE of diff.	n1	n2	q	DF																			Test details	Mean 1	Mean 2	Mean Diff.	SE of diff.	n1	n2	q	DF
WT PBS vs. WT Caerulein	1	0.9415	0.05848	0.07556	5	5	1.095	4																			WT PBS vs. WT Caerulein	1	0.9219	0.07815	0.2648	4	5	0.4174	19
WT PBS vs. WT Caerulein+Reg3β	1	0.4184	0.5816	0.02636	5	5	31.21	4																			WT PBS vs. WT Caerulein+Reg3β	1	4.874	-3.874	0.2648	4	5	20.69	19
WT PBS vs. TG PBS	1	1.092	-0.09234	0.03686	5	5	3.543	4																			WT PBS vs. TG PBS	1	1.07	-0.07	0.2648	4	5	0.3738	19
WT PBS vs. TG Caerulein	1	0.3139	0.6861	0.03489	5	5	27.81	4																			WT PBS vs. TG Caerulein	1	2.836	-1.836	0.2648	4	5	9.807	19
WT Caerulein vs. WT Caerulein+Reg3β	0.9415	0.4184	0.5231	0.07925	5	5	9.335	4																			WT Caerulein vs. WT Caerulein+Reg3β	0.9219	4.874	-3.952	0.2497	5	5	22.39	19
WT Caerulein vs. TG PBS	0.9415	1.092	-0.1508	0.09475	5	5	2.251	4																			WT Caerulein vs. TG PBS	0.9219	1.07	-0.1481	0.2497	5	5	0.8392	19
WT Caerulein vs. TG Caerulein	0.9415	0.3139	0.6276	0.08562	5	5	10.37	4																			WT Caerulein vs. TG Caerulein	0.9219	2.836	-1.914	0.2497	5	5	10.84	19
WT Caerulein+Reg3β vs. TG PBS	0.4184	1.092	-0.6739	0.03902	5	5	24.42	4																			WT Caerulein+Reg3β vs. TG PBS	4.874	1.07	3.804	0.2497	5	5	21.55	19
WT Caerulein+Reg3β vs. TG Caerulein	0.4184	0.3139	0.1045	0.05422	5	5	2.726	4																			WT Caerulein+Reg3β vs. TG Caerulein	4.874	2.836	2.038	0.2497	5	5	11.54	19
TG PBS vs. TG Caerulein	1.092	0.3139	0.7784	0.05297	5	5	20.78	4																			TG PBS vs. TG Caerulein	1.07	2.836	-1.766	0.2497	5	5	10.01	19
	WT PBS					WT Caerulein					WT Caerulein+REG3B					TG PBS					TG Caerulein
	1	1	1	1		0.87	1.17182	0.959318	0.711611	0.994862	0.492262	0.438829	0.43454	0.392271	0.33428	1.16458	0.979004	1.17606	1.04663	1.09543	0.334921	0.279961	0.216065	0.31	0.42867
[truncated: 3 more columns]

## Sheet: Fig4b
	Untreated												REG3B(REG3A)												TGFa
Mouse Acini	1	1	1	1	1	1	1	1	1	1	1	1	2.833	3	2.73	3.75	3	3.867	4.46						4.11	4.67	3.01	4.25	3.92	3.87	5.4
Human Acini	1	1	1	1	1	1	1	1	1	1	1	1	3	3.73	3.78	3.67	2.22	2.33	2	1.99	2.33	2.83	3	3.33
ms
Number of families	1
Number of comparisons per family	2
Alpha	0.05
Dunnett's multiple comparisons test	Mean Diff.	95.00% CI of diff.	Significant?	Summary	Adjusted P Value	A-?
Untreated vs. REG3B(REG3A)	-2.377	-3.106 to -1.648	Yes	****	<0.0001	B	REG3B(REG3A)
Untreated vs. TGFa	-3.176	-3.905 to -2.447	Yes	****	<0.0001	C	TGFa
Test details	Mean 1	Mean 2	Mean Diff.
Untreated vs. REG3B(REG3A)	1	3.377	-2.377
Untreated vs. TGFa	1	4.176	-3.176
Hu
Column B	REG3B(REG3A)
vs.	vs.
Column A	Untreated
Unpaired t test
P value	<0.0001
P value summary	****
Significantly different (P < 0.05)?	Yes
One- or two-tailed P value?	Two-tailed
t, df	t=9.522, df=22
How big is the difference?
Mean of column A	1
Mean of column B	2.851
Difference between means (B - A) ± SEM	1.851 ± 0.1944
95% confidence interval	1.448 to 2.254
R squared (eta squared)	0.8047
F test to compare variances
F, DFn, Dfd	Infinity, 11, 11
P value	<0.0001
P value summary	****
Significantly different (P < 0.05)?	Yes
Data analyzed
Sample size, column A	12
Sample size, column B	12

## Sheet: Fig4d ms
	Untreated			REG3B
Nestin	1	1	1	2	2.37	2.07
Ck19	1	1	1	1.67	2.04	2.07
Mist1	1	1	1	0.31	0.48	0.34
Ptf1a	1	1	1	0.12	0.52	0.44
Cpa	1	1	1	0.34	0.49	0.41
Nestin:			Ck19			Mist1			Ptf1a			Cpa
Column B	REG3B		Column B	REG3B		Column B	REG3B		Column B	REG3B		Column B	REG3B
vs.	vs.		vs.	vs.		vs.	vs.		vs.	vs.		vs.	vs.
Column A	Ctrl		Column A	Ctrl		Column A	Ctrl		Column A	Ctrl		Column A	Ctrl
Unpaired t test			Unpaired t test			Unpaired t test			Unpaired t test			Unpaired t test
P value	0.0005		P value	0.0017		P value	0.0003		P value	0.0064		P value	0.0002
P value summary	***		P value summary	**		P value summary	***		P value summary	**		P value summary	***
Significantly different (P < 0.05)?	Yes		Significantly different (P < 0.05)?	Yes		Significantly different (P < 0.05)?	Yes		Significantly different (P < 0.05)?	Yes		Significantly different (P < 0.05)?	Yes
One- or two-tailed P value?	Two-tailed		One- or two-tailed P value?	Two-tailed		One- or two-tailed P value?	Two-tailed		One- or two-tailed P value?	Two-tailed		One- or two-tailed P value?	Two-tailed
t, df	t=10.10, df=4		t, df	t=4.613, df=4		t, df	t=11.90, df=4		t, df	t=5.237, df=4		t, df	t=13.54, df=4
How big is the difference?			How big is the difference?			How big is the difference?			How big is the difference?			How big is the difference?
Mean of column A	1		Mean of column A	1		Mean of column A	1		Mean of column A	1		Mean of column A	1
Mean of column B	2.147		Mean of column B	1.706		Mean of column B	0.3767		Mean of column B	0.36		Mean of column B	0.4133
Difference between means (B - A) ± SEM	1.147 ± 0.1135		Difference between means (B - A) ± SEM	0.7060 ± 0.1531		Difference between means (B - A) ± SEM	-0.6233 ± 0.05239		Difference between means (B - A) ± SEM	-0.6400 ± 0.1222		Difference between means (B - A) ± SEM	-0.5867 ± 0.04333
95% confidence interval	0.8316 to 1.462		95% confidence interval	0.3531 to 1.059		95% confidence interval	-0.7688 to -0.4779		95% confidence interval	-0.9793 to -0.3007		95% confidence interval	-0.7070 to -0.4664
R squared (eta squared)	0.9623		R squared (eta squared)	0.7267		R squared (eta squared)	0.9725		R squared (eta squared)	0.8727		R squared (eta squared)	0.9786
F test to compare variances			F test to compare variances			F test to compare variances			F test to compare variances			F test to compare variances
F, DFn, Dfd	Infinity, 2, 2		F, DFn, Dfd	Infinity, 2, 2		F, DFn, Dfd	Infinity, 2, 2		F, DFn, Dfd	Infinity, 2, 2		F, DFn, Dfd	Infinity, 2, 2
P value	<0.0001		P value	<0.0001		P value	<0.0001		P value	<0.0001		P value	<0.0001
P value summary	****		P value summary	****		P value summary	****		P value summary	****		P value summary	****
Significantly different (P < 0.05)?	Yes		Significantly different (P < 0.05)?	Yes		Significantly different (P < 0.05)?	Yes		Significantly different (P < 0.05)?	Yes		Significantly different (P < 0.05)?	Yes
Data analyzed			Data analyzed			Data analyzed			Data analyzed			Data analyzed
Sample size, column A	3		Sample size, column A	3		Sample size, column A	3		Sample size, column A	3		Sample size, column A	3
Sample size, column B	3		Sample size, column B	3		Sample size, column B	3		Sample size, column B	3		Sample size, column B	3

## Sheet: Fig4d hu
	Untreated			REG3A
Ptf1A	1	1	1	0.46	0.16	0.02
Mist1	1	1	1	0.03	0.04	0.05
CK19	1	1	1	1.83	1.72	1.9
CK19					Mist1
Column B	REG3A				Table Analyzed	Copy of FIG4D HU mist				Column B	REG3A
vs.	vs.									vs.	vs.
Column A	Untreated				Column B	REG3A				Column A	Untreated
					vs.	vs.
Unpaired t test					Column A	Untreated				Unpaired t test
P value	0.005									P value	0.025
P value summary	**				Unpaired t test					P value summary	*
Significantly different (P < 0.05)?	Yes				P value	<0.0001				Significantly different (P < 0.05)?	Yes
One- or two-tailed P value?	Two-tailed				P value summary	****				One- or two-tailed P value?	Two-tailed
t, df	t=15.59, df=4				Significantly different (P < 0.05)?	Yes				t, df	t=6.061, df=4
					One- or two-tailed P value?	Two-tailed
How big is the difference?					t, df	t=166.3, df=4				How big is the difference?
Mean of column A	1									Mean of column A	1
Mean of column B	1.817				How big is the difference?					Mean of column B	0.2133
Difference between means (B - A) ± SEM	0.8167 ± 0.05239				Mean of column A	1				Difference between means (B - A) ± SEM	-0.7867 ± 0.1298
95% confidence interval	0.6712 to 0.9621				Mean of column B	0.04				95% confidence interval	-1.147 to -0.4263
R squared (eta squared)	0.9838				Difference between means (B - A) ± SEM	-0.9600 ± 0.005774				R squared (eta squared)	0.9018
					95% confidence interval	-0.9760 to -0.9440
F test to compare variances					R squared (eta squared)	0.9999				F test to compare variances
F, DFn, Dfd	Infinity, 2, 2									F, DFn, Dfd	Infinity, 2, 2
P value	<0.0001				F test to compare variances					P value	<0.0001
P value summary	****				F, DFn, Dfd	Infinity, 2, 2				P value summary	****
Significantly different (P < 0.05)?	Yes				P value	<0.0001				Significantly different (P < 0.05)?	Yes
					P value summary	****
Data analyzed					Significantly different (P < 0.05)?	Yes				Data analyzed
Sample size, column A	3									Sample size, column A	3
Sample size, column B	3				Data analyzed					Sample size, column B	3
					Sample size, column A	3
					Sample size, column B	3

## Sheet: Fig 7b
p-Jak2/Jak	Untreated	REG3B	Reg3B+Anti-EXTL3	TGFα							p-Stat3/Stat3	Untreated	REG3B	Reg3B+Anti-EXTL3	TGFα
	0.52878	0.519317	0.532033	0.660591								1.9274	1.01191	1.12366	0.610157
	0.527365	0.503537	0.542432	0.671826								1.90264	1.18264	1.23125	1.51029
	0.512637	0.523746	0.532456	0.659742								1.85243	1.10237	1.03803	1.62534
											Compare column means (main column effect)
Number of families	1
Number of comparisons per family	6										Number of families	1
Alpha	0.05										Number of comparisons per family	6
											Alpha	0.05
Tukey's multiple comparisons test	Mean Diff.	95.00% CI of diff.	Below threshold?	Summary	Adjusted P Value
											Tukey's multiple comparisons test	Mean Diff.	95.00% CI of diff.	Below threshold?	Summary	Adjusted P Value
Untreated vs. REG3B	0.007394	-0.01864 to 0.03343	No	ns	0.764
Untreated vs. Reg3B+Anti-EXTL3	-0.01271	-0.03874 to 0.01332	No	ns	0.4033						Untreated vs. REG3B	0.7952	0.008058 to 1.582	Yes	*	0.048
Untreated vs. TGFα	-0.1411	-0.1672 to -0.1151	Yes	****	<0.0001						Untreated vs. Reg3B+Anti-EXTL3	0.7632	-0.02395 to 1.550	No	ns	0.0565
REG3B vs. Reg3B+Anti-EXTL3	-0.02011	-0.04614 to 0.005925	No	ns	0.1274						Untreated vs. TGFα	0.6456	-0.1416 to 1.433	No	ns	0.1043
REG3B vs. TGFα	-0.1485	-0.1746 to -0.1225	Yes	****	<0.0001						REG3B vs. Reg3B+Anti-EXTL3	-0.032	-0.8191 to 0.7551	No	ns	0.9989
Reg3B+Anti-EXTL3 vs. TGFα	-0.1284	-0.1544 to -0.1024	Yes	****	<0.0001						REG3B vs. TGFα	-0.1496	-0.9367 to 0.6375	No	ns	0.909
											Reg3B+Anti-EXTL3 vs. TGFα	-0.1176	-0.9047 to 0.6695	No	ns	0.9519
Test details	Mean 1	Mean 2	Mean Diff.	SE of diff.	N1	N2	q	DF
											Test details	Mean 1	Mean 2	Mean Diff.	SE of diff.	N1	N2	q	DF
Untreated vs. REG3B	0.5229	0.5155	0.007394	0.00752	3	3	1.391	6
Untreated vs. Reg3B+Anti-EXTL3	0.5229	0.5356	-0.01271	0.00752	3	3	2.391	6			Untreated vs. REG3B	1.894	1.099	0.7952	0.2274	3	3	4.946	6
Untreated vs. TGFα	0.5229	0.6641	-0.1411	0.00752	3	3	26.54	6			Untreated vs. Reg3B+Anti-EXTL3	1.894	1.131	0.7632	0.2274	3	3	4.747	6
REG3B vs. Reg3B+Anti-EXTL3	0.5155	0.5356	-0.02011	0.00752	3	3	3.781	6			Untreated vs. TGFα	1.894	1.249	0.6456	0.2274	3	3	4.015	6
REG3B vs. TGFα	0.5155	0.6641	-0.1485	0.00752	3	3	27.93	6			REG3B vs. Reg3B+Anti-EXTL3	1.099	1.131	-0.032	0.2274	3	3	0.1991	6
Reg3B+Anti-EXTL3 vs. TGFα	0.5356	0.6641	-0.1284	0.00752	3	3	24.15	6			REG3B vs. TGFα	1.099	1.249	-0.1496	0.2274	3	3	0.9306	6
											Reg3B+Anti-EXTL3 vs. TGFα	1.131	1.249	-0.1176	0.2274	3	3	0.7315	6
Table Analyzed	p-Jak2/Jak2
											Source of Variation	% of total variation	P value	P value summary	Significant?
Two-way ANOVA	Ordinary										Row Factor	9.915	0.3597	ns	No
Alpha	0.05										Column Factor	65.67	0.0389	*	Yes
Source of Variation	% of total variation	P value	P value summary	Significant?							ANOVA table	SS (Type III)	DF	MS	F (DFn, DFd)	P value
Row Factor	0.08208	0.8109	ns	No							Row Factor	0.189	2	0.09448	F (2, 6) = 1.218	P=0.3597
Column Factor	98.78	<0.0001	****	Yes							Column Factor	1.252	3	0.4172	F (3, 6) = 5.379	P=0.0389
											Residual	0.4653	6	0.07755
ANOVA table	SS (Type III)	DF	MS	F (DFn, DFd)	P value
Row Factor	3.682e-05	2	1.841e-05	F (2, 6) = 0.2171	P=0.8109						Data summary
Column Factor	0.04431	3	0.01477	F (3, 6) = 174.1	P<0.0001						Number of columns (Column Factor)	4
Residual	0.0005089	6	8.482e-05								Number of rows (Row Factor)	3
											Number of values	12
Data summary
Number of columns (Column Factor)	4
Number of rows (Row Factor)	3
Number of values	12

## Sheet: Fig7c
p-Jak2/Jak	Untreated	REG3B	Reg3B+Anti-EXTL3	TGFα							p-Stat3/Stat3	Untreated	REG3B	Reg3B+Anti-EXTL3	TGFα
	0.279607	0.537353	0.511743	0.222107								1.59938	1.879	2.21771	2.6262
	0.261028	0.521829	0.562819	0.673628								1.4311	1.71935	2.16282	2.71938
	0.24182	0.533903	0.528716	0.662818								1.56292	1.72615	2.17263	2.90261
											Compare column means (main column effect)
Number of families	1										Number of families	1
Number of comparisons per family	6										Number of comparisons per family	6
Alpha	0.05										Alpha	0.05
Tukey's multiple comparisons test	Mean Diff.	95.00% CI of diff.	Below threshold?	Summary	Adjusted P Value						Tukey's multiple comparisons test	Mean Diff.	95.00% CI of diff.	Below threshold?	Summary	Adjusted P Value
Untreated vs. REG3B	-0.2702	-0.6387 to 0.09826	No	ns	0.15						Untreated vs. REG3B	-0.2437	-0.5190 to 0.03163	No	ns	0.0797
Untreated vs. Reg3B+Anti-EXTL3	-0.2736	-0.6421 to 0.09486	No	ns	0.1443						Untreated vs. Reg3B+Anti-EXTL3	-0.6533	-0.9286 to -0.3779	Yes	***	0.0007
Untreated vs. TGFα	-0.2587	-0.6272 to 0.1098	No	ns	0.1709						Untreated vs. TGFα	-1.218	-1.494 to -0.9429	Yes	****	<0.0001
REG3B vs. Reg3B+Anti-EXTL3	-0.003398	-0.3719 to 0.3651	No	ns	>0.9999						REG3B vs. Reg3B+Anti-EXTL3	-0.4096	-0.6849 to -0.1342	Yes	**	0.0084
REG3B vs. TGFα	0.01151	-0.3570 to 0.3800	No	ns	0.9995						REG3B vs. TGFα	-0.9746	-1.250 to -0.6992	Yes	****	<0.0001
Reg3B+Anti-EXTL3 vs. TGFα	0.01491	-0.3536 to 0.3834	No	ns	0.9989						Reg3B+Anti-EXTL3 vs. TGFα	-0.565	-0.8403 to -0.2897	Yes	**	0.0016
Test details	Mean 1	Mean 2	Mean Diff.	SE of diff.	N1	N2	q	DF			Test details	Mean 1	Mean 2	Mean Diff.	SE of diff.	N1	N2	q	DF
Untreated vs. REG3B	0.2608	0.531	-0.2702	0.1064	3	3	3.59	6			Untreated vs. REG3B	1.531	1.775	-0.2437	0.07954	3	3	4.333	6
Untreated vs. Reg3B+Anti-EXTL3	0.2608	0.5344	-0.2736	0.1064	3	3	3.635	6			Untreated vs. Reg3B+Anti-EXTL3	1.531	2.184	-0.6533	0.07954	3	3	11.62	6
Untreated vs. TGFα	0.2608	0.5195	-0.2587	0.1064	3	3	3.437	6			Untreated vs. TGFα	1.531	2.749	-1.218	0.07954	3	3	21.66	6
REG3B vs. Reg3B+Anti-EXTL3	0.531	0.5344	-0.003398	0.1064	3	3	0.04514	6			REG3B vs. Reg3B+Anti-EXTL3	1.775	2.184	-0.4096	0.07954	3	3	7.282	6
REG3B vs. TGFα	0.531	0.5195	0.01151	0.1064	3	3	0.1529	6			REG3B vs. TGFα	1.775	2.749	-0.9746	0.07954	3	3	17.33	6
Reg3B+Anti-EXTL3 vs. TGFα	0.5344	0.5195	0.01491	0.1064	3	3	0.1981	6			Reg3B+Anti-EXTL3 vs. TGFα	2.184	2.749	-0.565	0.07954	3	3	10.05	6
Table Analyzed	P-Jak2/Jak2										Table Analyzed	P-Stat3/Stat3
Two-way ANOVA	Ordinary										Two-way ANOVA	Ordinary
Alpha	0.05										Alpha	0.05
Source of Variation	% of total variation	P value	P value summary	Significant?							Source of Variation	% of total variation	P value	P value summary	Significant?
Row Factor	11.13	0.4315	ns	No							Row Factor	0.6203	0.4698	ns	No
Column Factor	54.46	0.1068	ns	No							Column Factor	97.21	<0.0001	****	Yes
ANOVA table	SS (Type III)	DF	MS	F (DFn, DFd)	P value						ANOVA table	SS (Type III)	DF	MS	F (DFn, DFd)	P value
Row Factor	0.03297	2	0.01648	F (2, 6) = 0.9700	P=0.4315						Row Factor	0.0163	2	0.008152	F (2, 6) = 0.8591	P=0.4698
Column Factor	0.1614	3	0.05379	F (3, 6) = 3.165	P=0.1068						Column Factor	2.555	3	0.8518	F (3, 6) = 89.76	P<0.0001
Residual	0.102	6	0.01699								Residual	0.05694	6	0.009489
Data summary											Data summary
Number of columns (Column Factor)	4										Number of columns (Column Factor)	4
Number of rows (Row Factor)	3										Number of rows (Row Factor)	3
Number of values	12										Number of values	12

[truncated: 20 more sheets: Fig7d, Fig7e, Supplementary Fig2a, Supplementary Fig2b, Supplementary Fig2c, Supplementary Fig2d, Supplementary Fig2e, Supplementary Fig2f, Supplementary Fig2g, Supplementary Fig2h, Supplementary Fig2i, Supplementary Fig3a, Supplementary Fig3b, Supplementary Fig3c, Supplementary Fig3e, Supplementary Fig3f, Supplementary Fig3g, Supplementary Fig1r, Fig 5f, Fig 6d]
